# Supplementary material for: Interference of Pseudomonas aeruginosa Virulence Factors by Different Extracts from Inula Species
Source: Pharmaceuticals (Basel). 2025 Nov 29;18(12):1824. doi: 10.3390/ph18121824 (PMC12735715; doi:10.3390/ph18121824)
Supplement: Supplementary file 1 [file pharmaceuticals-18-01824-s001.zip]

Archive with 1 entries (1 files):
- pharmaceuticals-3976389-supplementary.pdf
